# Supplementary material for: Genetic Surveillance Detects Both Clonal and Epidemic Transmission of Malaria following Enhanced Intervention in Senegal
Source: PLoS One. 2013 Apr 4;8(4):e60780. doi: 10.1371/journal.pone.0060780 (PMC3617153; doi:10.1371/journal.pone.0060780)
Supplement: Table S1 — The number of mixed and single infections in each year. (XLSX) [file pone.0060780.s006.xlsx]

## Sheet: Sheet1
	Single	Mixed	Total
2006	90	41	131
2007	54	26	80
2008	95	13	108
2009	77	15	92
2010	100	25	125
2011	112	26	138
